# Supplementary material for: Toxicokinetics of β-Amanitin in Mice and In Vitro Drug–Drug Interaction Potential
Source: Pharmaceutics. 2022 Apr 1;14(4):774. doi: 10.3390/pharmaceutics14040774 (PMC9030691; doi:10.3390/pharmaceutics14040774)
Supplement: Supplementary file 1 [file pharmaceutics-14-00774-s001.zip]

Archive with 1 entries (1 files):
- pharmaceutics-1626327-supplementary.pdf
